# Supplementary material for: Towards biological characters of interactions between transcription factors and their DNA targets in mammals
Source: BMC Genomics. 2012 Aug 13;13:388. doi: 10.1186/1471-2164-13-388 (PMC3472306; doi:10.1186/1471-2164-13-388)
Supplement: Additional file 1 — Information of 326 transcription factors. [file 1471-2164-13-388-S1.xls]

## Sheet: additional_file1_326_TF_info
species	transfac_id	PWM_info
Human	T00167	yes
Human	T00270	yes
Human	T00593	yes
Human	T00820	yes
Human	T00968	yes
Human	T01071	yes
Human	T01481	yes
Human	T01607	yes
Human	T01975	yes
Human	T02769	yes
Human	T04076	yes
Human	T04337	yes
Human	T04728	yes
Human	T04734	yes
Human	T04742	yes
Human	T05205	yes
Human	T05206	yes
Human	T05208	yes
Human	T06124	yes
Human	T00029	yes
Human	T00035	yes
Human	T00036	yes
Human	T00040	yes
Human	T00045	yes
Human	T00051	yes
Human	T00100	yes
Human	T00123	yes
Human	T00133	yes
Human	T00140	yes
Human	T00149	yes
Human	T00163	yes
Human	T00168	yes
Human	T00204	yes
Human	T00221	yes
Human	T00241	yes
Human	T00423	yes
Human	T00428	yes
Human	T00490	yes
Human	T00525	yes
Human	T00590	yes
Human	T00594	yes
Human	T00630	yes
Human	T00671	yes
Human	T00719	yes
Human	T00720	yes
Human	T00721	yes
Human	T00764	yes
Human	T00794	yes
Human	T00857	yes
Human	T00878	yes
Human	T00885	yes
Human	T00929	yes
Human	T00997	yes
Human	T01009	yes
Human	T01122	yes
Human	T01313	yes
Human	T01462	yes
Human	T01493	yes
Human	T01542	yes
Human	T01580	yes
Human	T01599	yes
Human	T01795	yes
Human	T01823	yes
Human	T01973	yes
Human	T02068	yes
Human	T02256	yes
Human	T02336	yes
Human	T02338	yes
Human	T02368	yes
Human	T02758	yes
Human	T02905	yes
Human	T03828	yes
Human	T04096	yes
Human	T04169	yes
Human	T04292	yes
Human	T04323	yes
Human	T04362	yes
Human	T04673	yes
Human	T04674	yes
Human	T04675	yes
Human	T05207	yes
Human	T05313	yes
Human	T05324	yes
Human	T05671	yes
Human	T05990	yes
Human	T00105	yes
Human	T00112	yes
Human	T00113	yes
Human	T00137	yes
Human	T00150	yes
Human	T00174	yes
Human	T00207	yes
Human	T00250	yes
Human	T00261	yes
Human	T00306	yes
Human	T00311	yes
Human	T00330	yes
Human	T00331	yes
Human	T00337	yes
Human	T00368	yes
Human	T00529	yes
Human	T00539	yes
Human	T00550	yes
Human	T00581	yes
Human	T00625	yes
Human	T00641	yes
Human	T00647	yes
Human	T00759	yes
Human	T00851	yes
Human	T00874	yes
Human	T00902	yes
Human	T00915	yes
Human	T01005	yes
Human	T01042	yes
Human	T01345	yes
Human	T01346	yes
Human	T01427	yes
Human	T01428	yes
Human	T01468	yes
Human	T01527	yes
Human	T01528	yes
Human	T01553	yes
Human	T01609	yes
Human	T01673	yes
Human	T01804	yes
Human	T01853	yes
Human	T01920	yes
Human	T01945	yes
Human	T01948	yes
Human	T01950	yes
Human	T01951	yes
Human	T02513	yes
Human	T02689	yes
Human	T02938	yes
Human	T03978	yes
Human	T04139	yes
Human	T04255	yes
Human	T04345	yes
Human	T04651	yes
Human	T04682	yes
Human	T04683	yes
Human	T04684	yes
Human	T04759	yes
Human	T05040	yes
Human	T05056	yes
Human	T05076	yes
Human	T05204	yes
Human	T06000	yes
Human	T06429	yes
Human	T08292	yes
Human	T08300	yes
Mouse	T00131	yes
Mouse	T00152	yes
Mouse	T00273	yes
Mouse	T00384	yes
Mouse	T00422	yes
Mouse	T00437	yes
Mouse	T00479	yes
Mouse	T00526	yes
Mouse	T00528	yes
Mouse	T00595	yes
Mouse	T00677	yes
Mouse	T00680	yes
Mouse	T00684	yes
Mouse	T00765	yes
Mouse	T00930	yes
Mouse	T01112	yes
Mouse	T01311	yes
Mouse	T01445	yes
Mouse	T01543	yes
Mouse	T01554	yes
Mouse	T01710	yes
Mouse	T01788	yes
Mouse	T01806	yes
Mouse	T01836	yes
Mouse	T01873	yes
Mouse	T01888	yes
Mouse	T02016	yes
Mouse	T02532	yes
Mouse	T03389	yes
Mouse	T04347	yes
Mouse	T04446	yes
Mouse	T04671	yes
Mouse	T04811	yes
Mouse	T05114	yes
Mouse	T05236	yes
Mouse	T05243	yes
Mouse	T05287	yes
Mouse	T08231	yes
Mouse	T00017	yes
Mouse	T00018	yes
Mouse	T00032	yes
Mouse	T00111	yes
Mouse	T00138	yes
Mouse	T00244	yes
Mouse	T00278	yes
Mouse	T00305	yes
Mouse	T00377	yes
Mouse	T00402	yes
Mouse	T00425	yes
Mouse	T00454	yes
Mouse	T00505	yes
Mouse	T00537	yes
Mouse	T00557	yes
Mouse	T00588	yes
Mouse	T00613	yes
Mouse	T00681	yes
Mouse	T00694	yes
Mouse	T00702	yes
Mouse	T00752	yes
Mouse	T00877	yes
Mouse	T00989	yes
Mouse	T01147	yes
Mouse	T01201	yes
Mouse	T01211	yes
Mouse	T01331	yes
Mouse	T01429	yes
Mouse	T01441	yes
Mouse	T01574	yes
Mouse	T01579	yes
Mouse	T01581	yes
Mouse	T01675	yes
Mouse	T01828	yes
Mouse	T01964	yes
Mouse	T02327	yes
Mouse	T02361	yes
Mouse	T02529	yes
Mouse	T02772	yes
Mouse	T02983	yes
Mouse	T03388	yes
Mouse	T04176	yes
Mouse	T04669	yes
Mouse	T04670	yes
Mouse	T05257	yes
Mouse	T06585	yes
Mouse	T08291	yes
Mouse	T00104	yes
Mouse	T00378	yes
Mouse	T00644	yes
Mouse	T00648	yes
Mouse	T00651	yes
Mouse	T00859	yes
Mouse	T01332	yes
Mouse	T01483	yes
Mouse	T01526	yes
Mouse	T01649	yes
Mouse	T01862	yes
Mouse	T01863	yes
Mouse	T01923	yes
Mouse	T01944	yes
Mouse	T02057	yes
Mouse	T02072	yes
Mouse	T02142	yes
Mouse	T02251	yes
Mouse	T02344	yes
Mouse	T02349	yes
Mouse	T03461	yes
Mouse	T04203	yes
Mouse	T04368	yes
Mouse	T04668	yes
Mouse	T04849	yes
Mouse	T05012	yes
Mouse	T06593	yes
Rat	T00031	yes
Rat	T00109	yes
Rat	T00124	yes
Rat	T00132	yes
Rat	T00164	yes
Rat	T00183	yes
Rat	T00258	yes
Rat	T00424	yes
Rat	T00691	yes
Rat	T00754	yes
Rat	T00766	yes
Rat	T01040	yes
Rat	T01520	yes
Rat	T01562	yes
Rat	T02115	yes
Rat	T02716	yes
Rat	T02815	yes
Rat	T03257	yes
Rat	T03258	yes
Rat	T04297	yes
Rat	T05137	yes
Rat	T00042	yes
Rat	T00108	yes
Rat	T00333	yes
Rat	T00369	yes
Rat	T00371	yes
Rat	T00372	yes
Rat	T00459	yes
Rat	T00535	yes
Rat	T00599	yes
Rat	T00841	yes
Rat	T00853	yes
Rat	T00856	yes
Rat	T00875	yes
Rat	T01349	yes
Rat	T02288	yes
Rat	T02290	yes
Rat	T05017	yes
Rat	T05288	yes
Rat	T00084	yes
Rat	T01049	yes
Rat	T01050	yes
Rat	T01921	yes
Rat	T03458	yes
Rat	T04761	yes
Rat	T05026	yes
Human	T00646	no
Human	T00899	no
Human	T00900	no
Human	T01839	no
Human	T01840	no
Human	T02054	no
Human	T05887	no
Human	T08251	no
Mouse	T01737	no
Mouse	T02083	no
Mouse	T02450	no
Mouse	T05701	no
Mouse	T05840	no
Mouse	T05943	no
Mouse	T06029	no
Mouse	T06245	no
Mouse	T06295	no
