# Supplementary material for: Towards biological characters of interactions between transcription factors and their DNA targets in mammals
Source: BMC Genomics. 2012 Aug 13;13:388. doi: 10.1186/1471-2164-13-388 (PMC3472306; doi:10.1186/1471-2164-13-388)
Supplement: Additional file 3 — Classification of 270 transcription factors (with sequences). [file 1471-2164-13-388-S3.xls]

## Sheet: additional_file3_270_TF_class
transfac_id	tf_class	Swiss_prot_id
T00017	basic-TF	P28033
T00018	basic-TF	P30561
T00035	beta-TF	P05549
T00036	basic-TF	Q01664
T00040	zinc-TF	P10275
T00042	zinc-TF	P15207
T00045	zinc-TF	P43135
T00100	helix-TF	P39880
T00104	basic-TF	P53566
T00105	basic-TF	P49715
T00108	basic-TF	P05554
T00109	basic-TF	Q03484
T00111	helix-TF	P27577
T00112	helix-TF	P14921
T00113	helix-TF	P15036
T00123	basic-TF	P01100
T00124	basic-TF	P12841
T00131	basic-TF	P05627
T00132	basic-TF	P17325
T00133	basic-TF	P05412
T00137	helix-TF	P10242
T00138	helix-TF	P06876
T00140	basic-TF	P01106
T00149	zinc-TF	P10589
T00152	beta-TF	Q9ERA0
T00163	basic-TF	P16220
T00164	basic-TF	P15337
T00167	basic-TF	P15336
T00168	beta-TF	Q04864
T00183	basic-TF	P16443
T00204	basic-TF	P15923
T00207	basic-TF	P15923
T00241	zinc-TF	P18146
T00244	zinc-TF	P08046
T00250	helix-TF	P19419
T00258	zinc-TF	P06211
T00273	zinc-TF	P14404
T00278	zinc-TF	Q00899
T00311	zinc-TF	P23771
T00330	zinc-TF	P08151
T00331	zinc-TF	P10071
T00333	zinc-TF	P06536
T00337	zinc-TF	P04150
T00368	helix-TF	P20823
T00369	helix-TF	P15257
T00371	helix-TF	P23512
T00372	zinc-TF	P22449
T00377	helix-TF	P09021
T00378	helix-TF	P02831
T00402	helix-TF	P23611
T00422	helix-TF	P15314
T00423	helix-TF	P10914
T00424	helix-TF	P23570
T00425	helix-TF	P23906
T00437	basic-TF	P52909
T00454	zinc-TF	P51774
T00459	basic-TF	P21272
T00490	zinc-TF	P56270
T00505	beta-TF	Q60929
T00525	basic-TF	P15172
T00526	basic-TF	P10085
T00528	basic-TF	P12979
T00529	zinc-TF	P28698
T00535	beta-TF	P09414
T00539	beta-TF	P08651
T00581	basic-TF	P17676
T00594	beta-TF	Q04206
T00595	beta-TF	Q04207
T00599	beta-TF	P09414
T00625	zinc-TF	P37275
T00630	helix-TF	P20265
T00641	helix-TF	P14859
T00644	helix-TF	P25425
T00646	helix-TF	P09086
T00647	helix-TF	P09086
T00648	helix-TF	P09086
T00651	helix-TF	P20263
T00671	beta-TF	P04637
T00677	helix-TF	P09084
T00680	helix-TF	P24610
T00681	helix-TF	P63015
T00684	helix-TF	P28322
T00691	helix-TF	P10037
T00694	zinc-TF	P23204
T00702	helix-TF	P17433
T00719	zinc-TF	P10276
T00721	zinc-TF	P10826
T00752	zinc-TF	O89090
T00754	zinc-TF	Q01714
T00759	zinc-TF	P08047
T00764	beta-TF	P11831
T00765	beta-TF	Q9JM73
T00794	beta-TF	P20226
T00851	zinc-TF	P10828
T00853	zinc-TF	P18113
T00856	helix-TF	P23441
T00857	helix-TF	P43699
T00859	helix-TF	P50220
T00874	basic-TF	P22415
T00877	basic-TF	Q61069
T00878	basic-TF	Q15853
T00885	zinc-TF	P11473
T00899	zinc-TF	P19544
T00900	zinc-TF	P19544
T00902	basic-TF	P17861
T00915	zinc-TF	P25490
T00929	zinc-TF	O75626
T00930	beta-TF	P27782
T00968	basic-TF	P18846
T00989	basic-TF	Q01147
T00997	beta-TF	Q05066
T01005	beta-TF	Q02078
T01009	beta-TF	Q02078
T01040	basic-TF	Q63398
T01042	helix-TF	Q00613
T01049	helix-TF	P32182
T01050	helix-TF	P32183
T01071	basic-TF	Q16534
T01112	basic-TF	Q07802
T01122	helix-TF	P63016
T01147	zinc-TF	P33242
T01201	helix-TF	Q02650
T01211	helix-TF	P22361
T01311	basic-TF	Q01147
T01313	basic-TF	P18847
T01331	zinc-TF	P28700
T01332	zinc-TF	P28704
T01345	zinc-TF	P19793
T01346	basic-TF	P27540
T01349	zinc-TF	P49743
T01427	beta-TF	Q09472
T01428	basic-TF	Q16649
T01429	beta-TF	P35710
T01441	basic-TF	Q07279
T01445	basic-TF	P03966
T01462	basic-TF	P15407
T01468	zinc-TF	Q15916
T01481	helix-TF	P41778
T01483	helix-TF	Q06348
T01493	beta-TF	P40763
T01526	beta-TF	P20293
T01527	zinc-TF	P51448
T01528	zinc-TF	P35398
T01542	helix-TF	Q01094
T01543	helix-TF	Q61501
T01553	basic-TF	O75030
T01554	basic-TF	Q08874
T01562	basic-TF	P56720
T01574	beta-TF	P42227
T01579	beta-TF	P42230
T01580	beta-TF	P42226
T01581	beta-TF	P52633
T01599	basic-TF	Q14494
T01607	helix-TF	Q15329
T01649	basic-TF	P35428
T01673	helix-TF	P22670
T01675	helix-TF	P42582
T01710	helix-TF	P09631
T01737	helix-TF	P09632
T01788	basic-TF	P15806
T01795	basic-TF	P35869
T01804	beta-TF	P23708
T01806	beta-TF	P02340
T01823	helix-TF	Q02962
T01828	helix-TF	Q00288
T01836	beta-TF	P48432
T01839	zinc-TF	P19544
T01840	zinc-TF	P19544
T01853	beta-TF	P48436
T01862	helix-TF	P25425
T01863	helix-TF	P25425
T01873	helix-TF	P31360
T01888	helix-TF	Q07916
T01920	zinc-TF	P04150
T01921	zinc-TF	Q07120
T01944	beta-TF	Q60591
T01948	beta-TF	Q13469
T01950	helix-TF	P20823
T01951	helix-TF	P20823
T01964	helix-TF	P50481
T01973	zinc-TF	Q13127
T01975	zinc-TF	Q92766
T02016	helix-TF	P09065
T02054	helix-TF	P31314
T02057	helix-TF	P52946
T02068	helix-TF	P17947
T02072	helix-TF	P13297
T02083	helix-TF	P80206
T02115	basic-TF	Q63665
T02142	basic-TF	Q64693
T02251	basic-TF	P25801
T02256	beta-TF	Q01196
T02288	helix-TF	Q63244
T02290	helix-TF	Q61060
T02327	basic-TF	O35185
T02336	zinc-TF	Q05516
T02338	zinc-TF	Q02447
T02344	helix-TF	P35583
T02349	zinc-TF	Q08376
T02361	basic-TF	Q01447
T02450	zinc-TF	Q60793
T02513	helix-TF	Q9Y261
T02529	zinc-TF	P37238
T02532	zinc-TF	Q08369
T02689	zinc-TF	Q92908
T02716	zinc-TF	P46152
T02758	zinc-TF	P41235
T02769	zinc-TF	Q13285
T02772	zinc-TF	Q64249
T02815	zinc-TF	O08961
T02905	beta-TF	Q9UJU2
T02983	helix-TF	P32115
T03257	helix-TF	P70512
T03258	helix-TF	P70512
T03388	helix-TF	Q60954
T03389	helix-TF	O14770
T03458	helix-TF	O54751
T03461	helix-TF	O54751
T03828	zinc-TF	P41235
T03978	helix-TF	Q15699
T04076	helix-TF	Q15583
T04096	beta-TF	P84025
T04139	helix-TF	P58304
T04169	helix-TF	Q9P0K8
T04176	helix-TF	Q9WVH3
T04203	helix-TF	Q9R1E0
T04255	helix-TF	Q99801
T04292	beta-TF	Q13485
T04297	helix-TF	O35762
T04323	helix-TF	P52952
T04337	helix-TF	O95096
T04345	beta-TF	Q99593
T04347	beta-TF	P70326
T04362	helix-TF	P52945
T04368	helix-TF	Q61663
T04446	helix-TF	P42581
T04651	zinc-TF	Q92731
T04668	basic-TF	Q99MY0
T04669	zinc-TF	P46684
T04670	zinc-TF	Q62520
T04671	zinc-TF	Q62521
T04673	helix-TF	Q14653
T04674	helix-TF	Q92985
T04675	beta-TF	Q14865
T04682	zinc-TF	Q12830
T04683	beta-TF	P42229
T04684	beta-TF	P51692
T04728	helix-TF	Q99459
T04734	zinc-TF	Q9NS56
T04742	basic-TF	P18850
T04761	beta-TF	P52632
T04811	helix-TF	P58462
T04849	zinc-TF	Q5QJV7
T05012	helix-TF	Q60775
T05026	basic-TF	Q9R1S4
T05040	zinc-TF	Q99592
T05137	zinc-TF	Q9EQJ4
T05840	zinc-TF	O70494
T05887	zinc-TF	Q01101
T05943	helix-TF	Q498D1
T05990	zinc-TF	O43918
T06029	beta-TF	Q61473
T06429	zinc-TF	Q14526
T06585	zinc-TF	O70237
T06593	zinc-TF	P70338
T08231	zinc-TF	Q9H116
T08251	zinc-TF	O95365
T08291	zinc-TF	P17679
T08292	zinc-TF	P15976
T08300	zinc-TF	P03372
