# Supplementary material for: Towards biological characters of interactions between transcription factors and their DNA targets in mammals
Source: BMC Genomics. 2012 Aug 13;13:388. doi: 10.1186/1471-2164-13-388 (PMC3472306; doi:10.1186/1471-2164-13-388)
Supplement: Additional file 5 — Information of 174 conservative motifs. [file 1471-2164-13-388-S5.xls]

## Sheet: additional_file5_174_conservati
motif	conservation score
RCGCAnGCGY	107.8
CACGTG	85.3
SCGGAAGY	80.4
ACTAYRnnnCCCR	69.5
GATTGGY	64.6
GGGCGGR	63.9
TGAnTCA	62.8
TMTCGCGAnR	55.7
TGAYRTCA	55.7
GCCATnTTG	54.7
MGGAAGTG	51.6
CAGGTG	47.6
CTTTGT	46
TGACGTCA	44.8
CAGCTG	43.9
RYTTCCTG	43
AACTTT	42.1
TCAnnTGAY	40.4
GKCGCnnnnnnnTGAYG	40.1
GTGACGY	38.4
GGAAnCGGAAnY	37.7
TGCGCAnK	37.4
TAATTA	37.3
GGGAGGRR	33.5
TGACCTY	33.4
TTAYRTAA	32.6
TGGnnnnnnKCCAR	32.3
CTAWWWATA	32.3
CTTTAAR	30.8
YGCGYRCGC	30.5
GGGYGTGnY	30
TGASTMAGC	27.2
YTATTTTnR	26.4
CYTAGCAAY	26.1
GCAnCTGnY	25.7
RTAAACA	25.6
GTTRYCATRR	25.3
TGACCTTG	25.2
TCCCRnnRTGC	24.3
TTCYnRGAA	24.3
TGACAGnY	24.1
TGACATY	23.8
GTTGnYnnRGnAAC	23.7
YATGnWAAT	23.5
CCAnnAGRKGGC	23.4
WTTGKCTG	23
TGCCAAR	22.9
GCGnnAnTTCC	22.8
CATTGTYY	22.5
RGAGGAARY	22.4
TATAAA	22.1
YYCATTCAWW	21.6
RYTGCnnRGnAAC	21.3
TAAWWATAG	21.1
TGGAAA	21.1
GGGTGGRR	20.9
ACCTGTTG	20.7
YCATTAA	20.3
WCTCnATGGY	19.9
TTGTTT	19.8
YTAATTAA	19.8
SMTTTTGT	19.1
AAGWWRnYGGC	19.1
TTAnTCA	18.8
ARGGGTTAA	18.7
RACTnnRTTTnC	18.5
TGAnnYRGCA	17.5
RGAAnnTTC	17.4
SGCGSSAAA	17.3
CGTSACG	17.2
SYATTGTG	17.1
TTCYRGAA	17.1
CTTTGA	17
GGAMTnnnnnTCCY	16.7
TnCATnTCCYR	16.5
CAGGTA	16.3
AAAYRnCTG	16.3
GCTnWTTGK	16.2
WGGAATGY	16.1
SnACAnnnYSYAGA	15.8
CGGAARnGGCnG	15.7
CTGYnnCTYTAA	15.5
TGTTTGY	15.1
RGTTAMWnATT	15
STTTCRnTTT	14.9
GGGnnTTTCC	14.9
RYTGCnWTGGnR	14.6
GGCnKCCATnK	14.3
GTTnYYnnGGTnA	14.3
YAATnRnnnYnATT	14.3
GTGGGTGK	14.1
TGCTGAY	14
GGATTA	14
TGATTTRY	13.9
GCCnnnWTAAR	13.7
YGCAnTGCR	13.7
YATTnATC	13.7
GTCnYYATGR	13.6
ATCMnTCCGY	13.3
CRGAARnnnnCGA	13.3
CTGCAGY	13.2
ATGGYGGA	13.2
ACAWnRnSRCGG	13.1
CCAATnnSnnnGCG	13
ACTWSnACTnY	13
CCGnMnnTnACG	12.9
RTTTnnnYTGGM	12.8
AACWWCAAnK	12.7
YGTCCTTGR	12.7
MCAATnnnnnGCG	12.5
RACCACAR	12.3
KTGGYRSGAA	12.3
AACYnnnnTTCCS	12.3
YTCCCRnnAGGY	12.2
YRTCAnnRCGC	12.2
KMCATnnWGGA	12.2
TGTYnnnnnRGCARM	12.1
GGCnRnWCTTYS	12
GGGnRMnnYCAT	11.9
KRCTCnnnnMAnAGC	11.8
CCAWWnAAGG	11.7
RnTCAnnRnnYnATTW	11.7
GGCnnMSMYnTTG	11.6
CCAWYnnGAAR	11.5
RAAGnYnnCTTY	11.5
WYAAAnnRnnnGCG	11.4
WWTAAGGC	11.3
RYCACnnRnnRnCAG	11.3
RRAGTTGT	11.2
CCCnnGGGAR	11.2
GATAAGR	11.2
TCCATTKW	11.1
RYTAAWnnnTGAY	11.1
CATRRAGC	11.1
AGCYRWTTC	11.1
TAAYnRnnTCC	11
GAAnYnYGACnY	11
MYAATnnnnnnnGGC	11
AAAYWAACM	11
RnGTGGGC	10.9
TTCnRGnnnnTTC	10.9
ACAWYAAAG	10.9
CAGnWMCnnnGAC	10.8
AAAnWWTGC	10.8
YKACATTT	10.7
RRCCGTTA	10.5
YAATnAnRnnnCAG	10.5
GATGKMRGCG	10.5
YGACnnYACAR	10.4
YTTCCnnnGGAMR	10.4
RYAAAKnnnnnnTTGW	10.4
WCAAnnnYCAG	10.3
CTGRYYYnATT	10.3
RnCTGnYnRnCTGnY	10.2
WGTTnnnnnAAA	10.2
YRCCAKnnGnCGC	10.2
KCCGnSWTTT	10.2
CCCnnnnnnAAGWT	10.2
GGCKCATGS	9.9
CAGnYGKnAAA	9.9
TTAnWnAnTGGM	9.8
TAAnnYSGCG	9.8
GGARnTKYCCA	9.8
GCGSCMnTTT	9.8
CCAWnWWnnnGGC	9.8
YnTTTnnnAnGCARM	9.6
CCTnTMAGA	9.6
YTAAYnGCT	9.5
TTTnnAnAGCYR	9.5
YnGTTnnnATT	9.1
CTCnAnGTGnY	9.1
TTGCWCAAY	9
YWATTWnnRGCT	8.8
WTGAAAT	8.1
