# Supplementary material for: Towards biological characters of interactions between transcription factors and their DNA targets in mammals
Source: BMC Genomics. 2012 Aug 13;13:388. doi: 10.1186/1471-2164-13-388 (PMC3472306; doi:10.1186/1471-2164-13-388)
Supplement: Additional file 6 — Results of performance inspection for dataset1 (TF-TFBS with PWM information) and dataset2 (TF-TFBS without PWM information). [file 1471-2164-13-388-S6.xls]

## Sheet: additional_file6_dataset1_perfo
## "sen" denote sensitivity; "spe" denote specificity; "acc" denote accuracy;
## "Mat" denote Match model; "Seq" denote sequence model; "Str" denote structure model; "Evo" denote evolution model; "Hyb" denote hybrid model
## dataset 1
Species	TF_id	Mat_sen	Mat_spe	Mat_acc	Seq_sen	Seq_spe	Seq_acc	Str_sen	Str_spe	Str_acc	Evo_sen	Evo_spe	Evo_acc	Hyb_sen	Hyb_spe	Hyb_acc
Human	T00167	0.629	0.971	0.8	0.9	0.883	0.892	0.546	0.751	0.648	0.897	0.743	0.82	0.906	0.909	0.907
Human	T00270	0.364	0.991	0.677	0.772	0.891	0.832	0.727	0.782	0.755	0.545	0.827	0.686	0.745	0.7	0.723
Human	T00593	0.785	0.985	0.885	0.912	0.948	0.93	0.774	0.792	0.783	0.468	0.791	0.629	0.908	0.932	0.92
Human	T00820	0.077	0.969	0.523	0.823	0.608	0.715	0.707	0.631	0.669	0.746	0.923	0.835	0.746	0.677	0.711
Human	T00968	0.667	0.992	0.829	0.917	0.817	0.867	0.475	0.517	0.496	0.392	0.783	0.587	0.867	0.808	0.838
Human	T01071	0.762	1	0.881	0.924	0.91	0.917	0.791	0.81	0.8	0.7	0.262	0.481	0.919	0.886	0.903
Human	T01481	0.969	0.909	0.939	0.972	0.92	0.946	0.872	0.9	0.886	0.431	0.509	0.47	0.952	0.937	0.945
Human	T01607	0.75	1	0.875	1	0.934	0.966	0.983	0.875	0.929	0.85	0.275	0.563	1	0.908	0.954
Human	T01975	0.818	1	0.909	0.973	0.863	0.918	0.791	0.772	0.782	0.873	0.718	0.796	0.964	0.827	0.896
Human	T02769	0.545	1	0.773	0.9	0.836	0.868	0.763	0.346	0.555	0.809	0.718	0.764	0.891	0.809	0.85
Human	T04076	0.176	1	0.588	0.518	0.812	0.665	0.806	0.73	0.767	0.553	0.524	0.538	0.835	0.706	0.77
Human	T04337	0.615	1	0.808	0.893	0.908	0.9	0.819	0.781	0.8	0.565	0.427	0.496	0.965	0.896	0.931
Human	T04728	0.7	0.99	0.845	0.98	0.85	0.915	0.77	0.73	0.75	0.9	0.18	0.54	0.96	0.84	0.9
Human	T04734	0	1	0.5	0.912	0.823	0.867	0.746	0.742	0.744	0.835	0.323	0.579	0.919	0.873	0.896
Human	T04742	1	0.99	0.995	1	0.95	0.975	0.825	0.81	0.818	0.905	0.59	0.747	1	0.95	0.975
Human	T05205	0.667	1	0.833	0.996	0.942	0.968	0.788	0.771	0.779	0.667	0.908	0.788	0.996	0.942	0.968
Human	T05206	0.854	1	0.927	0.993	0.968	0.981	0.961	0.927	0.944	0.976	0.983	0.979	0.993	0.966	0.979
Human	T05208	0.769	1	0.885	1	0.977	0.988	1	0.956	0.978	1	0.964	0.982	1	0.971	0.986
Human	T06124	0.909	1	0.955	0.991	0.941	0.966	0.836	0.845	0.841	0.818	0.905	0.861	0.991	0.941	0.966
Human	T00029	0.728	0.935	0.831	0.932	0.829	0.881	0.739	0.781	0.76	0.811	0.813	0.812	0.924	0.865	0.895
Human	T00035	0.793	0.846	0.819	0.792	0.916	0.854	0.842	0.834	0.838	0.352	0.767	0.559	0.855	0.892	0.873
Human	T00036	0.692	0.931	0.812	0.946	0.8	0.873	0.638	0.73	0.685	0.985	0.777	0.881	0.962	0.815	0.888
Human	T00040	0.25	0.992	0.621	0.811	0.744	0.778	0.747	0.653	0.7	0.534	0.38	0.457	0.767	0.725	0.746
Human	T00045	0.75	0.906	0.828	0.722	0.828	0.775	0.58	0.503	0.542	0.503	0.753	0.628	0.714	0.781	0.747
Human	T00051	0.545	0.982	0.764	0.946	0.891	0.918	0.754	0.723	0.739	0.745	0.836	0.791	0.928	0.882	0.905
Human	T00100	0.755	0.995	0.874	0.937	0.9	0.919	0.864	0.857	0.861	0.996	0.005	0.501	0.933	0.94	0.937
Human	T00123	0.625	0.95	0.788	0.8	0.829	0.815	0.55	0.829	0.69	0.779	0.754	0.767	0.812	0.796	0.804
Human	T00133	0.561	0.961	0.762	0.737	0.851	0.794	0.709	0.756	0.732	0.83	0.718	0.774	0.812	0.846	0.829
Human	T00140	0.719	0.989	0.855	0.933	0.942	0.938	0.805	0.794	0.8	0.914	0.97	0.942	0.938	0.963	0.951
Human	T00149	0.559	0.95	0.754	0.806	0.774	0.79	0.571	0.535	0.553	0.465	0.715	0.59	0.774	0.797	0.785
Human	T00163	0.678	0.974	0.826	0.94	0.903	0.922	0.676	0.793	0.735	0.685	0.869	0.777	0.918	0.908	0.914
Human	T00168	0.818	0.927	0.873	0.954	0.818	0.887	0.682	0.727	0.704	0.709	0.191	0.45	0.882	0.818	0.85
Human	T00204	0.786	0.986	0.886	0.993	0.907	0.95	0.664	0.536	0.6	0.886	0.864	0.875	0.964	0.9	0.932
Human	T00221	0.828	0.966	0.897	0.945	0.886	0.916	0.859	0.842	0.85	0.921	0.776	0.848	0.917	0.914	0.916
Human	T00241	0.6	0.946	0.774	0.913	0.78	0.847	0.653	0.773	0.713	0.4	0.893	0.647	0.86	0.847	0.853
Human	T00423	0.88	1	0.94	0.98	0.96	0.97	0.848	0.824	0.836	0.74	0.768	0.754	0.98	0.96	0.97
Human	T00428	0.85	1	0.925	1	0.945	0.972	0.87	0.82	0.845	0.76	0.87	0.815	1	0.945	0.972
Human	T00490	0.545	0.982	0.764	0.986	0.868	0.927	0.818	0.818	0.818	0.832	0.818	0.825	0.905	0.868	0.886
Human	T00525	0.75	0.942	0.846	0.983	0.85	0.917	0.558	0.358	0.458	0.7	0.792	0.746	0.967	0.85	0.908
Human	T00590	0.586	0.983	0.784	0.871	0.938	0.904	0.802	0.803	0.802	0.567	0.797	0.682	0.909	0.907	0.908
Human	T00594	0.733	0.987	0.86	0.857	0.93	0.893	0.72	0.704	0.712	0.813	0.237	0.525	0.86	0.867	0.863
Human	T00630	0.5	0.992	0.746	0.983	0.884	0.933	0.867	0.725	0.796	0.575	0.392	0.483	0.95	0.8	0.875
Human	T00671	0.886	0.874	0.88	0.82	0.924	0.872	0.78	0.694	0.737	0.761	0.391	0.576	0.84	0.907	0.874
Human	T00719	0.113	0.972	0.543	0.596	0.932	0.764	0.774	0.768	0.771	0.725	0.819	0.772	0.693	0.872	0.782
Human	T00720	0.083	0.992	0.538	0.467	0.4	0.434	0.658	0.575	0.617	0.684	0.158	0.421	0.617	0.583	0.6
Human	T00721	0.15	0.99	0.57	0.505	0.705	0.605	0.63	0.36	0.495	0.625	0.57	0.597	0.475	0.55	0.513
Human	T00764	0.803	0.982	0.892	0.93	0.939	0.935	0.77	0.743	0.757	0.298	0.694	0.496	0.907	0.923	0.915
Human	T00794	0.452	0.957	0.704	0.936	0.828	0.882	0.83	0.869	0.849	0.55	0.892	0.721	0.868	0.881	0.874
Human	T00857	0.5	0.843	0.672	0.497	0.773	0.635	0.553	0.746	0.65	0.723	0.473	0.598	0.617	0.737	0.677
Human	T00878	0.769	0.969	0.87	0.846	0.885	0.866	0.754	0.715	0.735	0.992	0.838	0.916	0.946	0.838	0.893
Human	T00885	0.538	0.95	0.744	0.588	0.942	0.765	0.654	0.642	0.648	0.527	0.339	0.433	0.765	0.827	0.796
Human	T00929	0.467	1	0.733	0.926	0.926	0.926	0.713	0.733	0.723	0.353	0.44	0.396	0.926	0.926	0.926
Human	T00997	0.788	0.806	0.797	0.691	0.862	0.776	0.823	0.876	0.849	0.667	0.615	0.641	0.853	0.891	0.872
Human	T01009	0.763	1	0.882	0.99	0.979	0.984	0.921	0.932	0.926	0.871	0.924	0.898	0.99	0.979	0.984
Human	T01122	0.341	0.998	0.669	0.609	0.75	0.68	0.854	0.845	0.85	0.595	0.35	0.473	0.868	0.855	0.861
Human	T01313	0.364	1	0.682	0.973	0.782	0.877	0.636	0.6	0.618	0.482	0.691	0.586	0.909	0.764	0.836
Human	T01462	0.667	0.942	0.804	0.775	0.817	0.796	0.583	0.592	0.588	0.775	0.592	0.683	0.792	0.817	0.804
Human	T01493	0.533	0.973	0.753	0.7	0.747	0.723	0.473	0.5	0.487	0.353	0.393	0.373	0.706	0.707	0.707
Human	T01542	0.857	0.881	0.869	0.905	0.886	0.895	0.705	0.733	0.719	0.686	0.843	0.764	0.867	0.843	0.855
Human	T01580	0.196	0.941	0.569	0.89	0.392	0.641	0.927	0.939	0.933	0.894	0.404	0.649	0.927	0.941	0.934
Human	T01599	0.476	0.841	0.659	0.537	0.932	0.734	0.762	0.773	0.767	0.635	0.298	0.466	0.808	0.811	0.81
Human	T01795	0.769	0.992	0.881	0.954	0.908	0.931	0.692	0.584	0.638	0.523	0.339	0.431	0.938	0.908	0.923
Human	T01823	0.333	0.785	0.559	0.591	0.352	0.472	0.782	0.815	0.798	0.646	0.258	0.452	0.782	0.815	0.798
Human	T01973	0.964	1	0.982	1	0.957	0.978	0.893	0.864	0.879	0.753	0.921	0.837	1	0.957	0.978
Human	T02068	0.773	0.959	0.866	0.864	0.85	0.857	0.659	0.618	0.639	0.795	0.714	0.755	0.882	0.846	0.864
Human	T02256	0.869	0.969	0.919	0.995	0.925	0.96	0.908	0.903	0.906	0.769	0.582	0.675	0.964	0.957	0.961
Human	T02336	0.286	1	0.643	0.757	0.832	0.795	0.86	0.847	0.853	0.428	0.812	0.62	0.895	0.883	0.889
Human	T02338	0.78	0.959	0.87	0.91	0.878	0.894	0.802	0.785	0.794	0.761	0.844	0.802	0.863	0.883	0.873
Human	T02368	0.474	0.9	0.687	0.642	0.79	0.716	0.758	0.837	0.797	0.863	0.658	0.76	0.705	0.852	0.779
Human	T02758	0.905	0.957	0.931	0.824	0.743	0.783	0.771	0.6	0.686	0.695	0.271	0.483	0.743	0.762	0.752
Human	T02905	0.704	0.982	0.842	0.833	0.926	0.879	0.682	0.626	0.654	0.656	0.804	0.73	0.833	0.867	0.85
Human	T03828	0.917	0.95	0.933	0.933	0.7	0.817	0.533	0.433	0.483	0.758	0.283	0.521	0.883	0.733	0.809
Human	T04096	0.938	0.925	0.931	0.938	0.913	0.925	0.682	0.694	0.688	0.438	0.781	0.61	0.938	0.913	0.925
Human	T04169	0.667	1	0.833	0.964	0.946	0.955	0.86	0.856	0.858	0.825	0.869	0.847	0.966	0.948	0.957
Human	T04292	0.824	0.953	0.888	0.929	0.871	0.9	0.653	0.553	0.603	0.565	0.559	0.562	0.924	0.871	0.897
Human	T04323	0.4	1	0.7	0.89	0.78	0.835	0.71	0.42	0.565	0.97	0.78	0.875	0.93	0.78	0.855
Human	T04362	0.364	0.982	0.673	0.8	0.827	0.814	0.609	0.509	0.559	0.763	0.118	0.441	0.736	0.736	0.736
Human	T04673	0.875	0.983	0.93	0.933	0.879	0.906	0.8	0.767	0.784	0.662	0.696	0.679	0.913	0.888	0.9
Human	T04674	0.323	0.961	0.642	0.829	0.803	0.816	0.826	0.787	0.807	0.771	0.249	0.51	0.842	0.793	0.818
Human	T04675	0.133	0.967	0.55	0.313	0.453	0.383	0.807	0.753	0.78	0.387	0.667	0.527	0.8	0.747	0.773
Human	T05207	0.926	0.993	0.959	1	0.956	0.977	0.944	0.893	0.919	0.896	0.867	0.881	1	0.956	0.977
Human	T05313	0.6	1	0.8	0.98	0.85	0.915	0.71	0.34	0.525	0.65	0.55	0.6	0.98	0.85	0.915
Human	T05324	0.769	0.977	0.873	0.823	0.915	0.869	0.608	0.439	0.523	0.508	0.239	0.373	0.823	0.815	0.819
Human	T05671	0.833	0.95	0.892	0.808	0.883	0.846	0.55	0.608	0.579	0.684	0.225	0.454	0.825	0.825	0.825
Human	T05990	0.266	1	0.633	0.861	0.953	0.907	0.803	0.802	0.802	0.592	0.383	0.488	0.927	0.925	0.926
Human	T00105	0.864	0.768	0.816	0.868	0.887	0.877	0.673	0.345	0.509	0.523	0.446	0.484	0.864	0.877	0.87
Human	T00112	0.435	0.939	0.687	0.578	0.848	0.713	0.805	0.613	0.709	0.526	0.635	0.58	0.765	0.713	0.739
Human	T00113	0.263	0.974	0.619	0.737	0.726	0.732	0.552	0.537	0.545	0.721	0.568	0.645	0.69	0.684	0.687
Human	T00137	0.667	0.887	0.777	0.807	0.8	0.803	0.287	0.68	0.484	0.327	0.56	0.443	0.767	0.82	0.793
Human	T00150	0.542	0.996	0.769	0.862	0.933	0.898	0.633	0.496	0.565	0.475	0.929	0.702	0.867	0.892	0.879
Human	T00174	0.4	1	0.7	0.773	0.867	0.82	0.52	0.453	0.487	0.687	0.82	0.753	0.773	0.753	0.763
Human	T00207	0.667	0.948	0.807	0.891	0.789	0.84	0.735	0.593	0.664	0.38	0.856	0.617	0.866	0.818	0.843
Human	T00250	0.719	0.886	0.802	0.841	0.72	0.78	0.78	0.874	0.827	0.314	0.978	0.646	0.836	0.844	0.84
Human	T00261	0.583	1	0.792	0.875	0.867	0.871	0.675	0.467	0.571	0.641	0.658	0.65	0.875	0.825	0.85
Human	T00306	0.622	0.993	0.807	0.84	0.938	0.889	0.796	0.838	0.817	0.489	0.621	0.555	0.903	0.922	0.913
Human	T00311	0.731	0.958	0.844	0.912	0.838	0.875	0.831	0.812	0.821	0.546	0.477	0.512	0.9	0.896	0.898
Human	T00330	0.773	1	0.886	0.827	0.946	0.886	0.609	0.423	0.516	0.691	0.241	0.466	0.836	0.896	0.866
Human	T00331	0.368	1	0.684	0.921	0.832	0.876	0.758	0.753	0.755	0.774	0.684	0.729	0.9	0.863	0.882
Human	T00337	0.105	1	0.553	0.916	0.747	0.831	0.742	0.642	0.692	0.7	0.295	0.498	0.826	0.763	0.795
Human	T00368	0.667	0.97	0.818	0.764	0.939	0.851	0.706	0.77	0.738	0.658	0.512	0.585	0.827	0.879	0.853
Human	T00529	0.841	0.925	0.883	0.882	0.866	0.874	0.72	0.639	0.68	0.818	0.266	0.542	0.868	0.843	0.856
Human	T00539	0.258	0.992	0.625	0.865	0.929	0.897	0.739	0.729	0.734	0.632	0.886	0.759	0.853	0.927	0.89
Human	T00550	0.533	0.987	0.76	0.72	0.88	0.8	0.613	0.627	0.62	0.473	0.693	0.584	0.727	0.727	0.726
Human	T00581	0.645	0.939	0.792	0.771	0.9	0.836	0.703	0.526	0.615	0.826	0.145	0.486	0.774	0.829	0.802
Human	T00625	0.644	1	0.822	0.98	0.94	0.96	0.663	0.72	0.691	0.765	0.792	0.778	0.956	0.942	0.949
Human	T00641	0.468	0.914	0.691	0.847	0.908	0.877	0.739	0.822	0.78	0.78	0.754	0.768	0.865	0.877	0.871
Human	T00647	0.467	0.953	0.71	0.913	0.92	0.917	0.64	0.713	0.677	0.854	0.68	0.767	0.907	0.906	0.906
Human	T00759	0.73	0.898	0.814	0.873	0.936	0.905	0.836	0.882	0.859	0.794	0.954	0.874	0.901	0.938	0.919
Human	T00851	0	1	0.5	0.754	0.915	0.834	0.657	0.718	0.688	0.7	0.857	0.778	0.85	0.893	0.872
Human	T00874	0.674	0.965	0.82	0.837	0.902	0.87	0.707	0.635	0.671	0.542	0.881	0.712	0.842	0.858	0.85
Human	T00902	0.556	1	0.778	0.944	0.964	0.954	0.847	0.936	0.892	0.539	0.344	0.441	0.944	0.955	0.95
Human	T00915	0.812	0.872	0.842	0.863	0.878	0.87	0.666	0.597	0.631	0.7	0.213	0.456	0.844	0.847	0.845
Human	T01005	0.667	0.995	0.831	0.905	0.914	0.91	0.929	0.81	0.869	0.819	0.829	0.824	0.924	0.867	0.895
Human	T01042	1	0.958	0.979	0.967	0.9	0.933	0.725	0.675	0.7	0.742	0.825	0.783	0.942	0.892	0.916
Human	T01345	0.028	1	0.514	0.589	0.953	0.771	0.806	0.817	0.811	0.668	0.928	0.798	0.847	0.898	0.873
Human	T01346	0.542	0.997	0.77	0.904	0.969	0.937	0.874	0.838	0.856	0.367	0.989	0.677	0.937	0.937	0.936
Human	T01427	0.25	0.97	0.61	0.525	0.84	0.682	0.575	0.6	0.588	0.735	0.28	0.508	0.55	0.71	0.63
Human	T01428	0.75	1	0.875	1	0.975	0.987	0.883	0.837	0.86	0.716	0.921	0.819	1	0.975	0.987
Human	T01468	0.69	1	0.845	0.969	0.935	0.952	0.917	0.876	0.897	0.596	0.734	0.666	0.973	0.928	0.95
Human	T01527	0.679	0.993	0.835	0.929	0.95	0.939	0.718	0.696	0.707	0.739	0.889	0.814	0.929	0.929	0.929
Human	T01528	0.75	1	0.875	1	0.975	0.987	0.736	0.794	0.765	0.784	0.936	0.86	1	0.975	0.987
Human	T01553	0.667	1	0.833	0.958	0.892	0.925	0.6	0.692	0.646	0.542	0.284	0.413	0.958	0.892	0.925
Human	T01609	0.682	0.996	0.839	1	0.932	0.966	0.846	0.805	0.825	0.291	0.868	0.58	0.986	0.932	0.959
Human	T01673	0.571	0.972	0.772	0.757	0.707	0.732	0.515	0.407	0.461	0.729	0.572	0.65	0.678	0.657	0.668
Human	T01804	0.5	0.98	0.74	0.77	0.88	0.825	0.83	0.38	0.605	0.7	0.84	0.77	0.7	0.78	0.74
Human	T01853	0.813	1	0.907	0.891	0.971	0.931	0.964	0.985	0.975	0.588	0.909	0.749	0.933	0.945	0.939
Human	T01920	0.125	1	0.562	0.913	0.713	0.813	0.825	0.613	0.719	0.413	0.294	0.353	0.863	0.769	0.816
Human	T01945	0.357	0.979	0.668	0.607	0.9	0.754	0.643	0.65	0.646	0.686	0.636	0.661	0.75	0.671	0.711
Human	T01948	0.5	0.975	0.738	0.688	0.875	0.781	0.488	0.519	0.503	0.8	0.719	0.759	0.725	0.732	0.728
Human	T01950	0.154	0.969	0.561	0.738	0.784	0.762	0.738	0.761	0.75	0.538	0.331	0.435	0.746	0.746	0.746
Human	T01951	0.154	0.992	0.573	0.761	0.784	0.773	0.723	0.746	0.735	0.485	0.454	0.469	0.7	0.769	0.735
Human	T02513	0.636	0.927	0.782	0.927	0.754	0.841	0.654	0.636	0.646	0.791	0.527	0.659	0.873	0.736	0.804
Human	T02689	0.77	0.962	0.866	0.955	0.861	0.908	0.877	0.893	0.885	0.781	0.273	0.527	0.961	0.932	0.947
Human	T02938	0.455	1	0.727	1	0.9	0.95	0.827	0.773	0.8	0.736	0.736	0.736	0.936	0.882	0.909
Human	T03978	0.077	1	0.538	0.839	0.927	0.883	0.835	0.792	0.813	0.527	0.615	0.571	0.866	0.808	0.837
Human	T04139	0.7	1	0.85	0.915	0.88	0.898	0.915	0.825	0.87	0.855	0.925	0.89	0.92	0.88	0.9
Human	T04255	0.737	1	0.868	0.936	0.916	0.926	0.879	0.895	0.887	0.863	0.074	0.468	0.9	0.889	0.895
Human	T04345	0.923	0.931	0.927	0.838	0.892	0.865	0.677	0.508	0.592	0.507	0.323	0.416	0.838	0.861	0.85
Human	T04651	0	1	0.5	0.7	0.8	0.75	0.672	0.309	0.491	0.682	0.364	0.523	0.672	0.736	0.705
Human	T04682	0.583	0.892	0.738	0.842	0.608	0.725	0.846	0.775	0.811	0.492	0.421	0.456	0.838	0.767	0.802
Human	T04683	0.8	0.952	0.876	0.931	0.456	0.694	0.881	0.836	0.858	0.663	0.92	0.792	0.903	0.857	0.881
Human	T04684	0.942	0.975	0.959	0.954	0.97	0.962	0.8	0.708	0.754	0.925	0.931	0.928	0.954	0.97	0.962
Human	T04759	0.75	0.987	0.868	0.868	0.85	0.859	0.718	0.754	0.736	0.858	0.919	0.888	0.874	0.897	0.885
Human	T05040	0.682	1	0.841	0.909	0.946	0.927	0.832	0.741	0.786	0.686	0.205	0.446	0.909	0.905	0.907
Human	T05056	1	0.978	0.989	0.996	0.944	0.97	0.804	0.809	0.807	0.935	0.961	0.948	0.961	0.944	0.952
Human	T05076	0.091	1	0.545	0.845	0.709	0.777	0.736	0.536	0.636	0.763	0.246	0.505	0.818	0.7	0.759
Human	T05204	0.828	0.98	0.904	0.914	0.869	0.892	0.811	0.835	0.822	0.538	0.842	0.69	0.886	0.862	0.874
Human	T06000	0.677	0.91	0.794	0.764	0.803	0.784	0.868	0.839	0.853	0.726	0.274	0.5	0.861	0.845	0.853
Human	T06429	0.489	0.938	0.713	0.473	0.978	0.725	0.849	0.858	0.853	0.433	0.48	0.456	0.856	0.869	0.862
Human	T08292	0.786	1	0.893	0.936	0.893	0.914	0.593	0.707	0.65	0.7	0.736	0.718	0.929	0.886	0.907
Human	T08300	0.323	1	0.661	0.822	0.884	0.853	0.684	0.561	0.623	0.626	0.41	0.518	0.839	0.91	0.874
Mouse	T00131	0.357	0.957	0.657	0.886	0.872	0.879	0.386	0.729	0.557	0.6	0.9	0.75	0.865	0.864	0.865
Mouse	T00152	0.6	0.99	0.795	0.725	0.895	0.81	0.705	0.51	0.608	0.89	0.055	0.472	0.735	0.845	0.79
Mouse	T00273	0.925	0.983	0.954	0.994	0.981	0.988	0.874	0.898	0.886	0.504	0.938	0.721	0.996	0.986	0.991
Mouse	T00384	0.812	0.917	0.864	0.773	0.896	0.834	0.854	0.89	0.872	0.523	0.769	0.646	0.863	0.886	0.874
Mouse	T00422	0.625	0.975	0.8	0.894	0.906	0.9	0.706	0.632	0.669	0.494	0.419	0.456	0.857	0.857	0.856
Mouse	T00437	0.4	0.99	0.695	0.9	0.84	0.87	0.74	0.35	0.545	0.88	0.76	0.82	0.9	0.84	0.87
Mouse	T00479	0.789	0.96	0.875	0.918	0.858	0.888	0.776	0.737	0.757	0.913	0.792	0.853	0.931	0.908	0.92
Mouse	T00526	0.792	0.967	0.879	0.992	0.933	0.963	0.679	0.708	0.694	0.921	0.846	0.883	0.983	0.938	0.96
Mouse	T00528	0.571	0.972	0.772	0.957	0.893	0.925	0.75	0.7	0.725	0.829	0.865	0.846	0.922	0.886	0.904
Mouse	T00595	0.828	0.955	0.891	0.952	0.907	0.93	0.828	0.8	0.814	0.607	0.507	0.557	0.935	0.917	0.926
Mouse	T00677	0	0.936	0.468	0.727	0.545	0.636	0.772	0.873	0.823	0.736	0.136	0.437	0.772	0.873	0.823
Mouse	T00680	0.667	0.95	0.808	0.81	0.96	0.885	0.88	0.857	0.868	0.69	0.877	0.783	0.917	0.887	0.902
Mouse	T00684	0.455	0.927	0.691	0.5	0.636	0.568	0.709	0.318	0.514	0.7	0.863	0.782	0.563	0.673	0.618
Mouse	T00765	0.48	0.996	0.738	0.972	0.952	0.962	0.784	0.74	0.762	0.516	0.8	0.658	0.964	0.952	0.958
Mouse	T00930	0.571	0.986	0.779	0.8	0.879	0.839	0.486	0.464	0.475	0.436	0.557	0.496	0.793	0.829	0.811
Mouse	T01112	0.571	1	0.786	0.957	0.943	0.95	0.7	0.764	0.732	0.45	0.386	0.418	0.929	0.929	0.929
Mouse	T01311	0.895	1	0.947	0.974	0.955	0.964	0.918	0.889	0.904	0.729	0.368	0.549	0.971	0.958	0.964
Mouse	T01445	0.854	0.954	0.904	0.99	0.934	0.962	0.956	0.944	0.95	0.805	0.968	0.886	0.978	0.936	0.957
Mouse	T01543	0.917	0.975	0.946	1	0.892	0.946	0.833	0.808	0.821	0.767	0.742	0.754	0.95	0.884	0.917
Mouse	T01554	0.833	0.979	0.906	0.854	0.904	0.879	0.733	0.679	0.706	0.45	0.471	0.461	0.871	0.867	0.869
Mouse	T01710	0.852	1	0.926	0.978	0.941	0.959	0.878	0.878	0.878	0.689	0.922	0.806	0.974	0.941	0.957
Mouse	T01788	0.727	0.991	0.859	0.982	0.863	0.923	0.718	0.754	0.736	0.863	0.882	0.873	0.918	0.854	0.887
Mouse	T01806	0.971	0.865	0.918	0.912	0.947	0.929	0.773	0.744	0.759	0.688	0.347	0.518	0.918	0.894	0.906
Mouse	T01836	0.103	1	0.552	0.956	0.973	0.964	0.776	0.779	0.777	0.886	0.876	0.881	0.942	0.969	0.955
Mouse	T01873	0.808	0.939	0.873	0.889	0.939	0.914	0.881	0.927	0.904	0.642	0.531	0.586	0.919	0.877	0.898
Mouse	T01888	0.733	1	0.867	0.987	0.92	0.954	0.867	0.8	0.833	0.393	0.5	0.446	0.98	0.9	0.94
Mouse	T02016	0.364	0.945	0.655	0.691	0.564	0.627	0.591	0.427	0.509	0.636	0.273	0.455	0.618	0.509	0.564
Mouse	T02532	0.545	0.854	0.7	0.718	0.8	0.759	0.636	0.318	0.477	0.691	0.146	0.418	0.645	0.745	0.695
Mouse	T03389	0.353	0.997	0.675	0.888	0.779	0.834	0.874	0.83	0.852	0.556	0.918	0.737	0.888	0.838	0.863
Mouse	T04347	0.25	1	0.625	0.988	0.75	0.869	0.913	0.838	0.875	0.75	0.75	0.75	0.956	0.825	0.891
Mouse	T04446	0.818	1	0.909	1	0.909	0.955	0.854	0.827	0.841	0.854	0.282	0.568	0.982	0.891	0.937
Mouse	T04671	0.429	0.994	0.711	0.926	0.837	0.882	0.743	0.728	0.736	0.343	0.643	0.493	0.877	0.849	0.863
Mouse	T04811	0.961	1	0.98	0.987	0.988	0.988	0.994	0.983	0.988	0.618	0.95	0.784	0.991	0.987	0.989
Mouse	T05114	0.7	0.99	0.845	0.99	0.89	0.94	0.62	0.28	0.45	0.83	0.27	0.55	0.99	0.89	0.94
Mouse	T05236	0.917	0.967	0.942	0.925	0.842	0.883	0.525	0.492	0.508	0.6	0.583	0.592	0.925	0.842	0.883
Mouse	T05243	0.9	0.98	0.94	0.89	0.89	0.89	0.69	0.48	0.585	0.81	0.13	0.47	0.87	0.87	0.87
Mouse	T05287	0.9	0.95	0.925	0.88	0.81	0.845	0.66	0.63	0.645	0.85	0.1	0.475	0.77	0.78	0.775
Mouse	T08231	0.783	1	0.891	0.913	0.961	0.937	0.892	0.896	0.894	0.526	0.348	0.437	0.896	0.952	0.924
Mouse	T00017	0.471	0.947	0.709	0.859	0.812	0.835	0.677	0.677	0.676	0.594	0.418	0.506	0.8	0.782	0.791
Mouse	T00018	0.662	0.985	0.824	0.953	0.954	0.954	0.856	0.824	0.84	0.795	0.188	0.492	0.953	0.943	0.948
Mouse	T00032	0.5	0.952	0.726	0.75	0.916	0.833	0.673	0.709	0.691	0.643	0.841	0.742	0.793	0.836	0.815
Mouse	T00111	0.828	0.928	0.878	0.918	0.835	0.876	0.617	0.745	0.681	0.469	0.911	0.69	0.883	0.855	0.869
Mouse	T00138	0.692	0.885	0.788	0.707	0.846	0.777	0.492	0.531	0.512	0.554	0.208	0.381	0.661	0.708	0.685
Mouse	T00244	0.636	0.996	0.816	0.846	0.941	0.893	0.873	0.905	0.889	0.45	0.914	0.682	0.868	0.891	0.88
Mouse	T00278	0.719	0.889	0.804	0.845	0.875	0.86	0.677	0.778	0.727	0.399	0.634	0.516	0.831	0.866	0.848
Mouse	T00305	0.448	0.993	0.721	0.993	0.935	0.964	0.748	0.735	0.741	0.631	0.855	0.743	0.99	0.938	0.964
Mouse	T00377	0.207	1	0.603	0.876	0.918	0.897	0.641	0.762	0.702	0.855	0.735	0.795	0.893	0.855	0.874
Mouse	T00402	0.727	1	0.864	0.982	0.909	0.946	0.782	0.691	0.736	0.691	0.255	0.473	0.982	0.909	0.946
Mouse	T00425	0.8	1	0.9	0.995	0.93	0.962	0.745	0.825	0.785	0.68	0.63	0.655	0.995	0.93	0.962
Mouse	T00454	0.25	1	0.625	0.717	0.909	0.812	0.708	0.725	0.717	0.533	0.583	0.558	0.733	0.725	0.729
Mouse	T00505	0.7	0.99	0.845	0.98	0.89	0.935	0.83	0.76	0.795	0.89	0.83	0.86	0.91	0.88	0.895
Mouse	T00537	0.321	0.993	0.657	0.95	0.936	0.943	0.782	0.8	0.791	0.429	0.682	0.555	0.943	0.936	0.939
Mouse	T00557	0.4	0.98	0.69	0.77	0.89	0.83	0.73	0.76	0.745	0.85	0.89	0.87	0.78	0.87	0.825
Mouse	T00588	0.678	0.998	0.838	0.978	0.954	0.966	0.844	0.883	0.864	0.622	0.876	0.749	0.961	0.961	0.961
Mouse	T00613	0.618	1	0.809	0.95	0.962	0.956	0.803	0.703	0.753	0.579	0.874	0.726	0.95	0.941	0.946
Mouse	T00681	0.708	0.967	0.837	0.833	0.838	0.836	0.704	0.675	0.69	0.654	0.763	0.708	0.846	0.833	0.84
Mouse	T00694	0.379	0.98	0.679	0.8	0.8	0.8	0.911	0.831	0.871	0.458	0.714	0.586	0.9	0.821	0.86
Mouse	T00702	0.778	0.948	0.863	0.834	0.867	0.85	0.652	0.667	0.659	0.782	0.693	0.737	0.859	0.845	0.852
Mouse	T00752	0.634	0.973	0.804	0.937	0.928	0.933	0.849	0.856	0.853	0.814	0.922	0.868	0.925	0.925	0.926
Mouse	T00877	0.684	0.979	0.831	0.884	0.9	0.892	0.705	0.71	0.708	0.558	0.916	0.737	0.884	0.905	0.895
Mouse	T00989	0.739	0.991	0.866	0.931	0.909	0.92	0.77	0.687	0.728	0.648	0.9	0.774	0.922	0.874	0.898
Mouse	T01147	0.308	1	0.654	0.969	0.908	0.939	0.661	0.692	0.677	0.623	0.746	0.684	0.969	0.908	0.939
Mouse	T01201	0.455	0.936	0.696	0.768	0.859	0.814	0.664	0.714	0.689	0.695	0.414	0.555	0.845	0.818	0.832
Mouse	T01211	0.727	0.988	0.858	0.957	0.891	0.924	0.815	0.821	0.818	0.718	0.691	0.705	0.921	0.897	0.909
Mouse	T01331	0.103	0.997	0.55	0.766	0.907	0.836	0.752	0.773	0.762	0.904	0.89	0.897	0.883	0.831	0.857
Mouse	T01429	0.704	1	0.852	0.944	0.911	0.928	0.859	0.867	0.863	0.811	0.437	0.624	0.919	0.915	0.917
Mouse	T01441	0.909	0.818	0.864	0.909	0.909	0.909	0.854	0.818	0.836	1	0.882	0.941	0.964	0.873	0.918
Mouse	T01574	0.6	0.97	0.785	0.79	0.62	0.705	0.75	0.52	0.635	0.74	0.5	0.62	0.67	0.72	0.695
Mouse	T01579	0.8	0.987	0.893	0.787	0.72	0.753	0.693	0.634	0.663	0.693	0.747	0.72	0.74	0.62	0.68
Mouse	T01581	0.688	1	0.844	0.963	0.769	0.866	0.869	0.913	0.891	0.969	0.869	0.919	0.881	0.881	0.882
Mouse	T01675	0.447	0.997	0.723	0.692	0.905	0.799	0.713	0.7	0.706	0.576	0.526	0.551	0.837	0.831	0.834
Mouse	T01828	0.324	0.935	0.63	0.557	0.757	0.657	0.803	0.765	0.784	0.451	0.546	0.499	0.776	0.792	0.784
Mouse	T01964	0.81	1	0.905	0.976	0.969	0.972	0.864	0.879	0.871	0.952	0.952	0.952	0.976	0.969	0.972
Mouse	T02327	0.958	0.996	0.977	0.996	0.95	0.973	0.887	0.85	0.869	0.958	0.954	0.956	0.958	0.95	0.954
Mouse	T02361	0.6	1	0.8	0.96	0.86	0.91	0.7	0.71	0.705	0.53	0.76	0.645	0.94	0.86	0.9
Mouse	T02529	0.931	0.98	0.955	0.99	0.99	0.99	0.87	0.869	0.87	0.856	0.951	0.904	0.99	0.99	0.99
Mouse	T02772	0.619	1	0.81	0.945	0.964	0.955	0.774	0.772	0.773	0.817	0.831	0.824	0.95	0.922	0.936
Mouse	T02983	0.627	0.824	0.725	0.715	0.804	0.76	0.71	0.776	0.743	0.714	0.255	0.484	0.754	0.79	0.772
Mouse	T03388	0.294	0.997	0.646	0.774	0.759	0.766	0.862	0.797	0.829	0.497	0.9	0.699	0.879	0.832	0.856
Mouse	T04176	0.567	1	0.783	0.967	0.893	0.93	0.657	0.613	0.635	0.69	0.693	0.692	0.933	0.903	0.918
Mouse	T04669	0.361	0.994	0.678	0.928	0.744	0.836	0.833	0.872	0.853	0.747	0.778	0.763	0.853	0.85	0.852
Mouse	T04670	0.1	1	0.55	0.943	0.85	0.897	0.707	0.677	0.692	0.83	0.173	0.502	0.94	0.864	0.902
Mouse	T05257	0.6	0.99	0.795	0.89	0.72	0.805	0.75	0.36	0.555	0.7	0.64	0.67	0.78	0.66	0.72
Mouse	T06585	0.81	0.979	0.894	0.953	0.919	0.936	0.857	0.828	0.842	0.767	0.899	0.833	0.935	0.92	0.928
Mouse	T08291	0.85	0.94	0.895	0.785	0.885	0.835	0.74	0.27	0.505	0.79	0.625	0.707	0.78	0.875	0.828
Mouse	T00104	0.636	0.536	0.586	0.65	0.873	0.761	0.586	0.6	0.593	0.695	0.277	0.487	0.709	0.755	0.732
Mouse	T00378	0.143	0.986	0.564	0.657	0.614	0.636	0.671	0.7	0.686	0.557	0.3	0.429	0.65	0.7	0.675
Mouse	T00644	0.511	0.8	0.656	0.822	0.842	0.832	0.789	0.785	0.787	0.609	0.802	0.705	0.825	0.851	0.838
Mouse	T00648	0.071	0.979	0.525	0.236	0.714	0.475	0.757	0.822	0.789	0.593	0.864	0.729	0.771	0.821	0.796
Mouse	T00651	0.259	0.948	0.604	0.492	0.941	0.717	0.848	0.841	0.844	0.597	0.856	0.726	0.833	0.834	0.833
Mouse	T00859	0.824	0.859	0.841	0.747	0.835	0.791	0.606	0.682	0.644	0.553	0.264	0.409	0.741	0.765	0.753
Mouse	T01332	0	1	0.5	0.546	0.6	0.573	0.8	0.764	0.782	0.691	0.8	0.745	0.782	0.754	0.768
Mouse	T01483	0	1	0.5	0.867	0.966	0.917	0.885	0.817	0.851	0.676	0.804	0.74	0.913	0.9	0.907
Mouse	T01526	0.78	1	0.89	1	0.978	0.989	0.919	0.927	0.923	0.722	0.795	0.759	1	0.978	0.989
Mouse	T01649	0.3	0.99	0.645	0.78	0.85	0.815	0.82	0.72	0.77	0.64	0.49	0.565	0.81	0.7	0.755
Mouse	T01862	0.125	0.981	0.553	0.738	0.919	0.828	0.825	0.788	0.806	0.738	0.863	0.8	0.85	0.775	0.813
Mouse	T01863	0.125	0.988	0.556	0.732	0.925	0.828	0.781	0.838	0.81	0.706	0.869	0.788	0.819	0.825	0.822
Mouse	T01923	0.409	0.978	0.694	0.937	0.923	0.93	0.745	0.745	0.745	0.518	0.591	0.555	0.937	0.923	0.93
Mouse	T01944	0.643	0.904	0.773	0.757	0.825	0.791	0.686	0.482	0.584	0.829	0.496	0.662	0.839	0.739	0.789
Mouse	T02057	0.333	1	0.667	0.75	0.917	0.833	0.733	0.558	0.646	0.567	0.242	0.404	0.742	0.758	0.75
Mouse	T02072	0.429	0.857	0.643	0.686	0.393	0.539	0.314	0.722	0.518	0.464	0.25	0.357	0.393	0.678	0.536
Mouse	T02142	0.455	0.909	0.682	0.564	0.709	0.636	0.682	0.682	0.682	0.745	0.618	0.682	0.672	0.664	0.668
Mouse	T02251	0.684	0.958	0.821	0.998	0.898	0.948	0.912	0.891	0.902	0.786	0.907	0.846	0.979	0.956	0.967
Mouse	T02344	0.583	0.892	0.738	0.767	0.708	0.737	0.575	0.267	0.421	0.7	0.417	0.558	0.725	0.625	0.675
Mouse	T02349	0.351	0.986	0.669	0.676	0.835	0.755	0.792	0.795	0.793	0.673	0.24	0.456	0.806	0.806	0.806
Mouse	T03461	0.652	0.996	0.824	0.857	0.874	0.865	0.6	0.539	0.57	0.639	0.248	0.444	0.852	0.874	0.863
Mouse	T04203	0.783	0.996	0.889	0.843	0.944	0.894	0.765	0.726	0.746	0.792	0.887	0.839	0.861	0.817	0.839
Mouse	T04368	0.476	0.971	0.724	0.728	0.788	0.758	0.778	0.702	0.74	0.631	0.433	0.532	0.798	0.826	0.812
Mouse	T04668	0.467	0.897	0.682	0.63	0.67	0.65	0.763	0.763	0.763	0.923	0.08	0.502	0.763	0.753	0.758
Mouse	T04849	0	1	0.5	0.923	0.896	0.91	0.562	0.388	0.475	0.65	0.796	0.723	0.912	0.904	0.908
Mouse	T05012	0.676	0.984	0.83	0.968	0.9	0.934	0.825	0.803	0.814	0.641	0.938	0.789	0.941	0.916	0.928
Mouse	T06593	0.538	0.969	0.754	0.9	0.831	0.866	0.831	0.715	0.773	0.393	0.777	0.585	0.885	0.8	0.842
Rat	T00031	0.667	0.953	0.81	0.726	0.887	0.806	0.513	0.593	0.553	0.753	0.8	0.777	0.713	0.72	0.717
Rat	T00109	0.583	0.9	0.742	0.625	0.85	0.737	0.467	0.425	0.446	0.642	0.234	0.438	0.575	0.683	0.629
Rat	T00124	0.706	0.894	0.8	0.841	0.706	0.774	0.665	0.335	0.5	0.794	0.7	0.747	0.806	0.777	0.791
Rat	T00132	0.706	0.9	0.803	0.971	0.759	0.865	0.641	0.365	0.503	0.588	0.535	0.562	0.929	0.771	0.85
Rat	T00164	0.743	0.991	0.867	0.917	0.928	0.923	0.771	0.74	0.756	0.54	0.86	0.7	0.926	0.931	0.928
Rat	T00183	0.417	0.933	0.675	0.484	0.667	0.575	0.633	0.7	0.667	0.658	0.467	0.563	0.625	0.708	0.666
Rat	T00258	0.667	1	0.833	0.917	0.85	0.883	0.542	0.7	0.621	0.608	0.567	0.588	0.9	0.858	0.879
Rat	T00424	0.682	1	0.841	0.964	0.877	0.921	0.746	0.809	0.777	0.7	0.873	0.786	0.918	0.868	0.893
Rat	T00691	0.361	0.997	0.68	0.63	0.944	0.787	0.744	0.769	0.757	0.689	0.8	0.744	0.828	0.836	0.832
Rat	T00754	0.69	0.964	0.827	0.828	0.891	0.859	0.795	0.792	0.793	0.785	0.873	0.828	0.872	0.85	0.861
Rat	T00766	0.762	0.99	0.876	0.99	0.928	0.959	0.738	0.433	0.586	0.852	0.1	0.476	0.99	0.928	0.959
Rat	T01040	0.786	1	0.893	1	0.915	0.957	0.821	0.779	0.8	0.393	0.422	0.407	1	0.915	0.957
Rat	T01520	0.5	1	0.75	1	0.922	0.961	1	0.922	0.961	0.757	0.843	0.8	1	0.893	0.946
Rat	T01562	0.818	1	0.909	1	0.918	0.959	0.691	0.672	0.682	0.691	0.2	0.446	1	0.918	0.959
Rat	T02115	0.583	0.908	0.746	0.859	0.75	0.804	0.617	0.675	0.646	0.667	0.675	0.671	0.683	0.717	0.7
Rat	T02716	0.667	0.917	0.792	0.617	0.867	0.742	0.658	0.45	0.554	0.659	0.167	0.413	0.667	0.65	0.658
Rat	T02815	0.857	1	0.929	1	0.922	0.961	0.9	0.814	0.857	0.886	0.393	0.639	1	0.922	0.961
Rat	T03257	0.8	1	0.9	0.993	0.933	0.964	0.8	0.727	0.763	0.307	0.493	0.4	0.993	0.92	0.957
Rat	T03258	0.786	1	0.893	1	0.929	0.964	0.771	0.772	0.772	0.443	0.386	0.414	1	0.9	0.95
Rat	T04297	0.727	1	0.864	0.936	0.854	0.896	0.918	0.918	0.918	0.763	0.255	0.509	0.9	0.918	0.909
Rat	T05137	0.375	1	0.688	0.975	0.95	0.963	0.852	0.845	0.849	0.72	0.33	0.525	0.967	0.952	0.96
Rat	T00042	0.488	0.998	0.743	0.851	0.814	0.833	0.716	0.86	0.788	0.723	0.272	0.498	0.828	0.851	0.84
Rat	T00108	0.734	0.703	0.719	0.576	0.924	0.75	0.796	0.755	0.776	0.607	0.613	0.61	0.767	0.83	0.798
Rat	T00333	0.164	1	0.582	0.897	0.814	0.855	0.702	0.752	0.727	0.606	0.78	0.692	0.862	0.846	0.854
Rat	T00369	0.615	0.996	0.806	0.904	0.896	0.9	0.781	0.754	0.767	0.742	0.542	0.642	0.92	0.873	0.896
Rat	T00371	0.622	0.943	0.782	0.849	0.903	0.875	0.662	0.754	0.708	0.603	0.69	0.646	0.833	0.876	0.854
Rat	T00372	0.868	0.979	0.924	0.923	0.828	0.875	0.679	0.6	0.64	0.572	0.834	0.703	0.874	0.847	0.86
Rat	T00459	0.68	0.933	0.807	0.745	0.901	0.823	0.775	0.719	0.747	0.537	0.584	0.561	0.803	0.857	0.83
Rat	T00535	0.435	0.961	0.698	0.848	0.791	0.82	0.683	0.592	0.637	0.718	0.548	0.633	0.822	0.817	0.82
Rat	T00599	0.714	0.943	0.828	0.929	0.864	0.897	0.7	0.643	0.671	0.75	0.829	0.789	0.857	0.85	0.854
Rat	T00841	0	1	0.5	0.648	0.919	0.783	0.776	0.795	0.786	0.51	0.714	0.612	0.772	0.81	0.79
Rat	T00853	0	1	0.5	0.615	0.854	0.735	0.754	0.615	0.685	0.485	0.477	0.481	0.707	0.584	0.646
Rat	T00856	0.512	0.886	0.699	0.523	0.884	0.704	0.635	0.723	0.679	0.602	0.488	0.545	0.723	0.8	0.762
Rat	T00875	0.733	0.96	0.847	0.94	0.84	0.89	0.733	0.706	0.72	0.527	0.84	0.683	0.9	0.827	0.863
Rat	T01349	0.3	1	0.65	0.8	0.85	0.825	0.75	0.79	0.77	0.82	0.59	0.705	0.73	0.7	0.715
Rat	T02288	0.667	1	0.833	0.98	0.913	0.947	0.92	0.86	0.89	0.973	0.853	0.913	0.96	0.86	0.91
Rat	T02290	0.667	0.997	0.832	0.979	0.924	0.952	0.921	0.9	0.911	0.842	0.8	0.821	0.958	0.912	0.935
Rat	T05017	0.792	0.946	0.869	0.825	0.625	0.725	0.492	0.546	0.519	0.521	0.467	0.494	0.75	0.637	0.694
Rat	T05288	0.923	0.938	0.931	0.838	0.584	0.712	0.692	0.569	0.631	0.515	0.562	0.538	0.746	0.608	0.677
Rat	T00084	0.2	0.99	0.595	0.69	0.83	0.76	0.68	0.39	0.535	0.59	0.57	0.58	0.61	0.71	0.66
Rat	T01049	0.61	0.934	0.772	0.951	0.895	0.923	0.651	0.664	0.657	0.773	0.529	0.651	0.934	0.905	0.919
Rat	T01050	0.818	0.945	0.882	0.863	0.891	0.877	0.6	0.554	0.577	0.727	0.255	0.491	0.873	0.863	0.868
Rat	T01921	0.755	1	0.878	0.867	0.98	0.924	0.799	0.798	0.798	0.706	0.601	0.654	0.882	0.938	0.91
Rat	T03458	0.526	0.984	0.755	0.989	0.921	0.955	0.868	0.668	0.768	0.763	0.205	0.484	0.984	0.926	0.955
Rat	T04761	0.5	0.992	0.746	0.825	0.867	0.846	0.767	0.65	0.708	0.833	0.775	0.804	0.817	0.683	0.75
Rat	T05026	0.097	1	0.548	0.99	0.945	0.968	0.822	0.826	0.824	0.855	0.116	0.486	0.984	0.945	0.965
## dataset 2
Species	TF_id	Mat_sen	Mat_spe	Mat_acc	Seq_sen	Seq_spe	Seq_acc	Str_sen	Str_spe	Str_acc	Evo_sen	Evo_spe	Evo_acc	Hyb_sen	Hyb_spe	Hyb_acc
Human	T00646	0	0	0	0	0	0	0.718	0.806	0.762	0.741	0.753	0.747	0.771	0.788	0.779
Human	T00899	0	0	0	0	0	0	0.858	0.892	0.875	0.725	0.842	0.783	0.858	0.9	0.879
Human	T00900	0	0	0	0	0	0	0.825	0.81	0.817	0.65	0.91	0.78	0.825	0.79	0.807
Human	T01839	0	0	0	0	0	0	0.816	0.815	0.816	0.642	0.826	0.734	0.826	0.826	0.826
Human	T01840	0	0	0	0	0	0	0.7	0.85	0.775	0.73	0.54	0.635	0.69	0.85	0.77
Human	T02054	0	0	0	0	0	0	0.938	0.894	0.916	0.731	0.197	0.464	0.938	0.894	0.916
Human	T05887	0	0	0	0	0	0	0.56	0.45	0.505	0.69	0.29	0.49	0.56	0.44	0.5
Human	T08251	0	0	0	0	0	0	0.794	0.868	0.831	0.729	0.561	0.645	0.794	0.868	0.831
Mouse	T01737	0	0	0	0	0	0	0.879	0.836	0.857	0.864	0.857	0.861	0.864	0.829	0.846
Mouse	T02083	0	0	0	0	0	0	0.627	0.346	0.487	0.7	0.236	0.468	0.673	0.309	0.491
Mouse	T02450	0	0	0	0	0	0	0.877	0.806	0.841	0.455	0.455	0.455	0.877	0.806	0.841
Mouse	T05701	0	0	0	0	0	0	0.694	0.765	0.729	0.882	0.876	0.879	0.829	0.794	0.812
Mouse	T05840	0	0	0	0	0	0	0.763	0.8	0.782	0.909	0.764	0.836	0.763	0.845	0.805
Mouse	T05943	0	0	0	0	0	0	1	0.972	0.986	1	0.937	0.968	1	0.972	0.986
Mouse	T06029	0	0	0	0	0	0	0.894	0.894	0.894	0.715	0.903	0.809	0.897	0.894	0.896
Mouse	T06245	0	0	0	0	0	0	0.792	0.783	0.788	0.442	0.446	0.444	0.792	0.783	0.788
Mouse	T06295	0	0	0	0	0	0	0.906	0.807	0.856	0.694	0.75	0.722	0.913	0.8	0.856
