# Supplementary material for: Towards biological characters of interactions between transcription factors and their DNA targets in mammals
Source: BMC Genomics. 2012 Aug 13;13:388. doi: 10.1186/1471-2164-13-388 (PMC3472306; doi:10.1186/1471-2164-13-388)
Supplement: Additional file 7 — Results of AUC measure for dataset1 (TF-TFBS with PWM information) and dataset2 (TF-TFBS without PWM information). [file 1471-2164-13-388-S7.xls]

## Sheet: additional_file8_dataset1_auc
## "Seq_model" denote sequence model; "Str_model" denote structure model; "Evo_model" denote evolution model; "Hyb_model" denote hybrid model
## dataset 1
Species	TF_id	Match model	Seq_model	Str_model	Evo_model	Hyb_model
Human	T00167	0.802	0.866	0.664	0.793	0.923
Human	T00270	0.678	0.859	0.803	0.604	0.766
Human	T00593	0.889	0.903	0.798	0.59	0.904
Human	T00820	0.524	0.62	0.692	0.738	0.729
Human	T00968	0.829	0.846	0.463	0.53	0.828
Human	T01071	0.881	0.91	0.817	0.473	0.931
Human	T01481	0.969	0.929	0.879	0.467	0.941
Human	T01607	0.875	0.966	0.92	0.483	0.954
Human	T01975	0.909	0.91	0.792	0.747	0.892
Human	T02769	0.773	0.843	0.531	0.735	0.808
Human	T04076	0.588	0.602	0.758	0.473	0.757
Human	T04337	0.808	0.894	0.802	0.498	0.929
Human	T04728	0.848	0.904	0.715	0.473	0.897
Human	T04734	0.5	0.865	0.737	0.539	0.909
Human	T04742	1	0.975	0.813	0.746	0.975
Human	T05205	0.833	0.956	0.784	0.737	0.956
Human	T05206	0.927	0.978	0.954	0.969	0.976
Human	T05208	0.885	0.986	0.975	0.979	0.982
Human	T06124	0.955	0.964	0.866	0.88	0.964
Human	T00029	0.843	0.86	0.819	0.817	0.908
Human	T00035	0.86	0.834	0.854	0.58	0.869
Human	T00036	0.829	0.854	0.707	0.818	0.869
Human	T00040	0.621	0.741	0.715	0.441	0.753
Human	T00045	0.858	0.75	0.538	0.559	0.726
Human	T00051	0.766	0.898	0.75	0.747	0.907
Human	T00100	0.876	0.913	0.887	0.502	0.943
Human	T00123	0.791	0.795	0.649	0.726	0.809
Human	T00133	0.766	0.771	0.77	0.759	0.83
Human	T00140	0.858	0.944	0.799	0.922	0.957
Human	T00149	0.765	0.752	0.543	0.573	0.762
Human	T00163	0.83	0.896	0.733	0.752	0.901
Human	T00168	0.886	0.866	0.705	0.427	0.854
Human	T00204	0.886	0.938	0.592	0.83	0.92
Human	T00221	0.904	0.918	0.855	0.808	0.932
Human	T00241	0.781	0.806	0.705	0.558	0.871
Human	T00423	0.94	0.961	0.818	0.746	0.961
Human	T00428	0.925	0.972	0.855	0.801	0.972
Human	T00490	0.767	0.904	0.83	0.774	0.906
Human	T00525	0.85	0.894	0.412	0.676	0.888
Human	T00590	0.788	0.89	0.862	0.64	0.913
Human	T00594	0.863	0.86	0.733	0.506	0.854
Human	T00630	0.748	0.923	0.779	0.416	0.876
Human	T00671	0.919	0.862	0.786	0.599	0.87
Human	T00719	0.543	0.703	0.829	0.738	0.812
Human	T00720	0.538	0.385	0.586	0.395	0.575
Human	T00721	0.57	0.581	0.479	0.569	0.494
Human	T00764	0.899	0.916	0.805	0.494	0.907
Human	T00794	0.713	0.853	0.861	0.692	0.868
Human	T00857	0.683	0.62	0.659	0.56	0.693
Human	T00878	0.877	0.803	0.74	0.873	0.883
Human	T00885	0.756	0.693	0.601	0.419	0.784
Human	T00929	0.733	0.895	0.686	0.389	0.896
Human	T00997	0.843	0.755	0.885	0.604	0.88
Human	T01009	0.882	0.98	0.934	0.884	0.98
Human	T01122	0.669	0.671	0.864	0.464	0.869
Human	T01313	0.682	0.834	0.593	0.502	0.808
Human	T01462	0.818	0.742	0.593	0.625	0.817
Human	T01493	0.761	0.686	0.485	0.354	0.689
Human	T01542	0.9	0.871	0.715	0.7	0.847
Human	T01580	0.573	0.596	0.939	0.636	0.938
Human	T01599	0.688	0.697	0.776	0.451	0.828
Human	T01795	0.884	0.91	0.622	0.39	0.901
Human	T01823	0.555	0.45	0.815	0.432	0.815
Human	T01973	0.982	0.978	0.9	0.842	0.978
Human	T02068	0.874	0.826	0.622	0.697	0.835
Human	T02256	0.923	0.941	0.921	0.66	0.978
Human	T02336	0.643	0.762	0.888	0.643	0.909
Human	T02338	0.875	0.865	0.816	0.794	0.861
Human	T02368	0.699	0.671	0.823	0.685	0.776
Human	T02758	0.944	0.719	0.686	0.461	0.76
Human	T02905	0.839	0.815	0.664	0.658	0.832
Human	T03828	0.949	0.751	0.449	0.483	0.778
Human	T04096	0.958	0.892	0.674	0.556	0.892
Human	T04169	0.833	0.951	0.868	0.846	0.965
Human	T04292	0.908	0.882	0.549	0.5	0.893
Human	T04323	0.7	0.838	0.566	0.835	0.854
Human	T04362	0.673	0.826	0.541	0.402	0.782
Human	T04673	0.934	0.891	0.792	0.681	0.894
Human	T04674	0.645	0.797	0.807	0.482	0.804
Human	T04675	0.549	0.366	0.787	0.476	0.788
Human	T05207	0.958	0.975	0.928	0.87	0.975
Human	T05313	0.8	0.896	0.497	0.514	0.896
Human	T05324	0.882	0.806	0.507	0.331	0.789
Human	T05671	0.909	0.785	0.563	0.4	0.804
Human	T05990	0.633	0.892	0.821	0.484	0.934
Human	T00105	0.892	0.844	0.475	0.461	0.842
Human	T00112	0.692	0.655	0.682	0.536	0.71
Human	T00113	0.617	0.679	0.52	0.576	0.661
Human	T00137	0.796	0.739	0.436	0.428	0.742
Human	T00150	0.77	0.861	0.535	0.607	0.861
Human	T00174	0.7	0.775	0.456	0.637	0.767
Human	T00207	0.801	0.817	0.685	0.598	0.843
Human	T00250	0.803	0.781	0.841	0.607	0.845
Human	T00261	0.792	0.835	0.548	0.574	0.825
Human	T00306	0.809	0.879	0.844	0.553	0.906
Human	T00311	0.859	0.879	0.795	0.466	0.906
Human	T00330	0.886	0.834	0.505	0.432	0.832
Human	T00331	0.684	0.861	0.731	0.667	0.877
Human	T00337	0.553	0.81	0.638	0.463	0.808
Human	T00368	0.827	0.808	0.734	0.534	0.86
Human	T00529	0.894	0.831	0.685	0.526	0.834
Human	T00539	0.625	0.868	0.788	0.725	0.891
Human	T00550	0.763	0.727	0.633	0.558	0.728
Human	T00581	0.803	0.809	0.602	0.472	0.788
Human	T00625	0.822	0.953	0.743	0.727	0.954
Human	T00641	0.702	0.862	0.817	0.738	0.895
Human	T00647	0.719	0.882	0.693	0.756	0.895
Human	T00759	0.84	0.902	0.891	0.877	0.93
Human	T00851	0.5	0.819	0.704	0.724	0.859
Human	T00874	0.826	0.845	0.659	0.675	0.845
Human	T00902	0.778	0.939	0.871	0.427	0.952
Human	T00915	0.867	0.816	0.617	0.431	0.796
Human	T01005	0.832	0.92	0.865	0.748	0.913
Human	T01042	0.996	0.913	0.668	0.741	0.895
Human	T01345	0.514	0.766	0.844	0.795	0.889
Human	T01346	0.769	0.907	0.863	0.611	0.936
Human	T01427	0.609	0.612	0.573	0.473	0.615
Human	T01428	0.875	0.987	0.862	0.789	0.987
Human	T01468	0.845	0.949	0.902	0.614	0.961
Human	T01527	0.837	0.908	0.699	0.769	0.919
Human	T01528	0.875	0.987	0.774	0.795	0.987
Human	T01553	0.833	0.91	0.633	0.368	0.91
Human	T01609	0.84	0.954	0.86	0.502	0.958
Human	T01673	0.778	0.745	0.435	0.56	0.717
Human	T01804	0.745	0.759	0.592	0.677	0.735
Human	T01853	0.907	0.922	0.977	0.737	0.936
Human	T01920	0.562	0.766	0.712	0.317	0.81
Human	T01945	0.667	0.653	0.617	0.589	0.729
Human	T01948	0.734	0.732	0.496	0.676	0.755
Human	T01950	0.564	0.734	0.739	0.382	0.747
Human	T01951	0.574	0.726	0.754	0.384	0.759
Human	T02513	0.799	0.805	0.626	0.66	0.791
Human	T02689	0.873	0.896	0.897	0.511	0.942
Human	T02938	0.727	0.945	0.794	0.711	0.901
Human	T03978	0.538	0.816	0.807	0.532	0.832
Human	T04139	0.85	0.878	0.873	0.847	0.892
Human	T04255	0.868	0.912	0.875	0.442	0.873
Human	T04345	0.949	0.845	0.586	0.38	0.844
Human	T04651	0.5	0.706	0.441	0.454	0.65
Human	T04682	0.75	0.674	0.828	0.457	0.81
Human	T04683	0.891	0.679	0.891	0.792	0.893
Human	T04684	0.969	0.943	0.75	0.952	0.951
Human	T04759	0.873	0.85	0.742	0.91	0.887
Human	T05040	0.841	0.893	0.789	0.415	0.938
Human	T05056	0.992	0.967	0.787	0.922	0.956
Human	T05076	0.545	0.764	0.595	0.461	0.755
Human	T05204	0.909	0.911	0.835	0.646	0.885
Human	T06000	0.818	0.775	0.852	0.486	0.871
Human	T06429	0.726	0.659	0.863	0.464	0.869
Human	T08292	0.893	0.895	0.613	0.63	0.893
Human	T08300	0.661	0.823	0.594	0.494	0.85
Mouse	T00131	0.665	0.843	0.569	0.67	0.847
Mouse	T00152	0.797	0.734	0.602	0.452	0.756
Mouse	T00273	0.962	0.988	0.897	0.703	0.99
Mouse	T00384	0.886	0.798	0.868	0.681	0.879
Mouse	T00422	0.803	0.844	0.671	0.425	0.807
Mouse	T00437	0.696	0.841	0.516	0.836	0.86
Mouse	T00479	0.888	0.903	0.77	0.813	0.927
Mouse	T00526	0.889	0.96	0.715	0.872	0.954
Mouse	T00528	0.778	0.9	0.743	0.774	0.877
Mouse	T00595	0.897	0.913	0.843	0.525	0.925
Mouse	T00677	0.468	0.654	0.77	0.393	0.77
Mouse	T00680	0.825	0.834	0.869	0.733	0.902
Mouse	T00684	0.695	0.498	0.473	0.686	0.575
Mouse	T00765	0.739	0.952	0.78	0.645	0.953
Mouse	T00930	0.783	0.8	0.46	0.448	0.791
Mouse	T01112	0.786	0.929	0.72	0.385	0.903
Mouse	T01311	0.947	0.967	0.925	0.584	0.977
Mouse	T01445	0.922	0.958	0.945	0.837	0.957
Mouse	T01543	0.953	0.932	0.812	0.689	0.913
Mouse	T01554	0.911	0.87	0.715	0.443	0.861
Mouse	T01710	0.926	0.958	0.91	0.726	0.957
Mouse	T01788	0.862	0.912	0.718	0.816	0.874
Mouse	T01806	0.976	0.904	0.774	0.487	0.917
Mouse	T01836	0.552	0.945	0.779	0.861	0.938
Mouse	T01873	0.891	0.87	0.871	0.588	0.905
Mouse	T01888	0.867	0.943	0.831	0.421	0.927
Mouse	T02016	0.658	0.577	0.466	0.39	0.509
Mouse	T02532	0.725	0.686	0.441	0.366	0.622
Mouse	T03389	0.674	0.819	0.865	0.635	0.855
Mouse	T04347	0.625	0.842	0.886	0.667	0.898
Mouse	T04446	0.909	0.948	0.821	0.489	0.927
Mouse	T04671	0.711	0.878	0.745	0.507	0.876
Mouse	T04811	0.98	0.982	0.986	0.754	0.986
Mouse	T05114	0.848	0.932	0.409	0.514	0.932
Mouse	T05236	0.953	0.874	0.478	0.515	0.881
Mouse	T05243	0.947	0.854	0.546	0.446	0.83
Mouse	T05287	0.948	0.8	0.588	0.434	0.723
Mouse	T08231	0.891	0.906	0.886	0.412	0.944
Mouse	T00017	0.719	0.856	0.652	0.469	0.817
Mouse	T00018	0.824	0.932	0.86	0.486	0.932
Mouse	T00032	0.736	0.797	0.709	0.707	0.829
Mouse	T00111	0.897	0.858	0.726	0.608	0.864
Mouse	T00138	0.807	0.694	0.491	0.336	0.652
Mouse	T00244	0.817	0.851	0.872	0.631	0.858
Mouse	T00278	0.825	0.823	0.79	0.486	0.833
Mouse	T00305	0.721	0.956	0.717	0.712	0.963
Mouse	T00377	0.603	0.886	0.722	0.741	0.909
Mouse	T00402	0.864	0.938	0.717	0.43	0.938
Mouse	T00425	0.9	0.955	0.788	0.649	0.955
Mouse	T00454	0.625	0.726	0.722	0.464	0.732
Mouse	T00505	0.848	0.928	0.786	0.798	0.887
Mouse	T00537	0.657	0.914	0.813	0.51	0.914
Mouse	T00557	0.692	0.769	0.721	0.813	0.807
Mouse	T00588	0.838	0.955	0.874	0.73	0.964
Mouse	T00613	0.809	0.94	0.76	0.695	0.951
Mouse	T00681	0.849	0.83	0.719	0.665	0.825
Mouse	T00694	0.683	0.789	0.88	0.525	0.879
Mouse	T00702	0.867	0.824	0.629	0.7	0.845
Mouse	T00752	0.807	0.909	0.847	0.88	0.93
Mouse	T00877	0.836	0.876	0.721	0.692	0.91
Mouse	T00989	0.865	0.904	0.73	0.683	0.909
Mouse	T01147	0.654	0.919	0.674	0.637	0.919
Mouse	T01201	0.71	0.806	0.69	0.496	0.847
Mouse	T01211	0.862	0.924	0.806	0.635	0.913
Mouse	T01331	0.55	0.794	0.776	0.867	0.855
Mouse	T01429	0.852	0.942	0.85	0.589	0.938
Mouse	T01441	0.946	0.872	0.84	0.928	0.907
Mouse	T01574	0.794	0.666	0.594	0.546	0.667
Mouse	T01579	0.898	0.684	0.65	0.71	0.687
Mouse	T01581	0.844	0.847	0.886	0.903	0.916
Mouse	T01675	0.723	0.788	0.733	0.529	0.854
Mouse	T01828	0.637	0.605	0.825	0.471	0.808
Mouse	T01964	0.905	0.962	0.863	0.935	0.962
Mouse	T02327	0.979	0.967	0.859	0.939	0.951
Mouse	T02361	0.8	0.903	0.694	0.566	0.896
Mouse	T02529	0.964	0.986	0.873	0.895	0.986
Mouse	T02772	0.81	0.941	0.782	0.797	0.961
Mouse	T02983	0.751	0.748	0.79	0.468	0.782
Mouse	T03388	0.645	0.762	0.841	0.616	0.863
Mouse	T04176	0.783	0.92	0.63	0.67	0.909
Mouse	T04669	0.679	0.791	0.834	0.684	0.853
Mouse	T04670	0.55	0.892	0.686	0.491	0.914
Mouse	T05257	0.798	0.76	0.49	0.589	0.671
Mouse	T06585	0.902	0.932	0.848	0.846	0.925
Mouse	T08291	0.909	0.806	0.485	0.643	0.793
Mouse	T00104	0.694	0.691	0.575	0.456	0.713
Mouse	T00378	0.563	0.574	0.681	0.388	0.674
Mouse	T00644	0.694	0.81	0.793	0.629	0.833
Mouse	T00648	0.526	0.444	0.78	0.629	0.792
Mouse	T00651	0.61	0.637	0.856	0.671	0.838
Mouse	T00859	0.868	0.781	0.629	0.366	0.752
Mouse	T01332	0.5	0.555	0.797	0.671	0.792
Mouse	T01483	0.5	0.885	0.856	0.698	0.905
Mouse	T01526	0.89	0.989	0.903	0.729	0.989
Mouse	T01649	0.647	0.742	0.756	0.494	0.747
Mouse	T01862	0.553	0.754	0.805	0.722	0.831
Mouse	T01863	0.557	0.749	0.806	0.705	0.838
Mouse	T01923	0.696	0.902	0.753	0.5	0.902
Mouse	T01944	0.768	0.723	0.56	0.596	0.771
Mouse	T02057	0.667	0.759	0.618	0.356	0.77
Mouse	T02072	0.661	0.481	0.48	0.337	0.5
Mouse	T02142	0.701	0.588	0.708	0.594	0.689
Mouse	T02251	0.833	0.93	0.919	0.805	0.975
Mouse	T02344	0.764	0.672	0.365	0.48	0.618
Mouse	T02349	0.672	0.72	0.79	0.438	0.798
Mouse	T03461	0.824	0.846	0.536	0.417	0.863
Mouse	T04203	0.891	0.852	0.762	0.824	0.843
Mouse	T04368	0.723	0.731	0.778	0.505	0.787
Mouse	T04668	0.69	0.622	0.762	0.481	0.754
Mouse	T04849	0.5	0.896	0.467	0.667	0.894
Mouse	T05012	0.829	0.908	0.814	0.747	0.926
Mouse	T06593	0.752	0.828	0.791	0.505	0.839
Rat	T00031	0.822	0.746	0.533	0.715	0.706
Rat	T00109	0.764	0.68	0.398	0.405	0.617
Rat	T00124	0.822	0.713	0.441	0.692	0.76
Rat	T00132	0.822	0.816	0.465	0.504	0.828
Rat	T00164	0.868	0.91	0.794	0.664	0.907
Rat	T00183	0.678	0.496	0.66	0.501	0.663
Rat	T00258	0.833	0.853	0.631	0.515	0.858
Rat	T00424	0.841	0.914	0.778	0.741	0.891
Rat	T00691	0.68	0.75	0.78	0.688	0.84
Rat	T00754	0.833	0.845	0.781	0.777	0.858
Rat	T00766	0.877	0.951	0.564	0.458	0.956
Rat	T01040	0.893	0.957	0.818	0.361	0.957
Rat	T01520	0.75	0.961	0.961	0.739	0.946
Rat	T01562	0.909	0.959	0.658	0.406	0.959
Rat	T02115	0.76	0.718	0.618	0.618	0.657
Rat	T02716	0.814	0.68	0.518	0.37	0.637
Rat	T02815	0.929	0.961	0.86	0.541	0.961
Rat	T03257	0.9	0.96	0.738	0.392	0.952
Rat	T03258	0.893	0.964	0.778	0.39	0.95
Rat	T04297	0.864	0.872	0.911	0.472	0.903
Rat	T05137	0.688	0.945	0.868	0.507	0.955
Rat	T00042	0.743	0.804	0.827	0.487	0.871
Rat	T00108	0.78	0.721	0.832	0.583	0.84
Rat	T00333	0.582	0.828	0.79	0.647	0.864
Rat	T00369	0.807	0.891	0.774	0.581	0.889
Rat	T00371	0.792	0.826	0.712	0.606	0.838
Rat	T00372	0.93	0.867	0.675	0.655	0.858
Rat	T00459	0.822	0.808	0.795	0.539	0.847
Rat	T00535	0.698	0.792	0.599	0.581	0.82
Rat	T00599	0.825	0.845	0.664	0.724	0.811
Rat	T00841	0.5	0.706	0.79	0.568	0.798
Rat	T00853	0.5	0.702	0.636	0.434	0.643
Rat	T00856	0.715	0.662	0.696	0.515	0.761
Rat	T00875	0.855	0.852	0.723	0.577	0.847
Rat	T01349	0.65	0.766	0.778	0.63	0.758
Rat	T02288	0.833	0.938	0.869	0.915	0.892
Rat	T02290	0.832	0.941	0.906	0.765	0.935
Rat	T05017	0.877	0.684	0.502	0.502	0.667
Rat	T05288	0.958	0.653	0.594	0.471	0.674
Rat	T00084	0.595	0.711	0.48	0.534	0.636
Rat	T01049	0.786	0.897	0.646	0.602	0.897
Rat	T01050	0.901	0.844	0.562	0.441	0.847
Rat	T01921	0.878	0.908	0.84	0.631	0.914
Rat	T03458	0.758	0.946	0.765	0.454	0.945
Rat	T04761	0.747	0.797	0.702	0.791	0.772
Rat	T05026	0.548	0.968	0.838	0.459	0.964
## dataset 2
Species	TF_id	Match model	Seq_model	Str_model	Evo_model	Hyb_model
Human	T00646	0	0	0.729	0.681	0.791
Human	T00899	0	0	0.866	0.693	0.872
Human	T00900	0	0	0.817	0.728	0.816
Human	T01839	0	0	0.798	0.708	0.809
Human	T01840	0	0	0.776	0.583	0.771
Human	T02054	0	0	0.928	0.444	0.928
Human	T05887	0	0	0.465	0.454	0.462
Human	T08251	0	0	0.844	0.686	0.844
Mouse	T01737	0	0	0.855	0.815	0.845
Mouse	T02083	0	0	0.441	0.43	0.456
Mouse	T02450	0	0	0.844	0.455	0.844
Mouse	T05701	0	0	0.706	0.832	0.814
Mouse	T05840	0	0	0.791	0.812	0.804
Mouse	T05943	0	0	0.986	0.972	0.986
Mouse	T06029	0	0	0.897	0.802	0.898
Mouse	T06245	0	0	0.769	0.422	0.769
Mouse	T06295	0	0	0.869	0.669	0.873
